# Supplementary material for: Association between overweight and growth hormone secretion in patients with non-functioning pituitary tumors
Source: PLoS One. 2022 Apr 22;17(4):e0267324. doi: 10.1371/journal.pone.0267324 (PMC9032366; doi:10.1371/journal.pone.0267324)
Supplement: S1 Dataset — (XLSX) [file pone.0267324.s001.xlsx]

## Sheet: Sheet1
Age	Male	Clinical_diagnosis	Pathological_diagnosis	Pathology	Height	Body_weight	BMI	Obesity	Hypertension	Diabetes	Smoking	Crearinine	eGFR	HbA1c(NGSP)	Peak_GH_response_to_GHRP-2	IGF-1	IGF-1_SDS	UACR	Free_T4	Tumor_width	Tumor_height	Tumor_depth	Hydrocortisone	Levothyroxine	Adrenal_insufficiency	Thyroid_insufficiency	Gonadotropin_insufficiency	Peak_GH_response_to_GHRP-2_one_year	IGF-1_one_year	IGF-1SDS_one_year
79	1	Non-functioning adenoma	0	Not done	163	79.4	29.8845	1	1	1	1	1.07	51.4	8.7	7.93	46	-2.1	9.4	1.08	19.92	15.27	17.28	10	0	0	0	1
75	0	Rathke's cyst	1	Rathke's cyst	151.7	62.7	27.2456	1	1	0	0	0.58	75.4	5.8	4.48	71	-1		1.12	15.94	17.93	17.27	0	0	0	0	0	8.1	108	0.6
61	1	Non-functioning adenoma	1	Null cell adenoma	166.8	65.5	23.5423	0	0	0	1	0.96	62.3	5.6	1.58	43	-3.7		0.82	20.31	14.38	17.5	0	0	1	1	1	1.79	68	-2.4
54	1	Non-functioning adenoma	0	Not done	170.4	70.6	24.3145	0	0	0	1	0.89	70.1	5.3	26.82	111	-1		1.4	15	11.25	9.38	0	0	0	0	0
66	0	Non-functioning adenoma	1	Null cell adenoma	158.8	61.2	24.2689	0	1	0	0	0.65	69	6	15.27	114	0.1		1.24	26.57	25.9	17.27	0	0	0	0	0	8.09	87	-0.8
60	1	Rathke's cyst	0	Not done	173.9	60.9	20.1381	0	0	0	1	0.78	78.6	5.3	62.75	85	-1.8		1.53	3.13	3.75	3.44	0	0	0	0	0
69	1	Non-functioning adenoma	1	Gonadotropin-producing adenoma	158.4	59.3	23.6344	0	0	0	1	0.81	72.5	5.7	26.83	96	-0.9		1.01	15.94	20.94	18.13	0	0	0	0	0	28.15	116	-0.2
66	0	Rathke's cyst	1	Rathke's cyst	152.4	53.7	23.1209	0	0	0	1	0.56	81.2	5.6	21.31	112	0.1		1.06	18.06	24.98	17	0	0	0	0	0
65	0	Non-functioning adenoma	1	Null cell adenoma	154.9	58.3	24.2977	0	1	0	0	0.65	69.3	6.2	8.84	106	-0.2		0.92	17.82	15.32	13.44	0	0	0	0	0	11.19	120	0.5
55	0	Non-functioning adenoma	1	Gonadotropin-producing adenoma	161.5	57.4	22.0073	0	1	0	0	0.65	72.7	6.1	5.78	102	-0.9		1.02	22.36	22.36	16.95	0	0	0	0	0	26.26	142	0.5
77	1	Non-functioning adenoma	0	Not done	160	61.1	23.8672	0	1	0	1	1.06	52.3	6.6	57.34	140	1		1.06	21.8	15.47	12.66	0	0	0	0	0
56	0	Non-functioning adenoma	1	Gonadotropin-producing adenoma	155.5	43.7	18.0726	0	0	0	1	0.52	92.3	5.4	20.88	96	-1.1	0	1.19	15.94	11.95	10.63	0	0	0	0	0	36.72	98	-0.9
72	0	Non-functioning adenoma	1	Gonadotropin-producing adenoma	154.4	55.4	23.2389	0	1	1	1	0.66	66.2	8.7	7.84	96	-0.1	8.7	1.01	30.55	24.57	31.22	0	0	0	0	0
72	1	Non-functioning adenoma	1	Gonadotropin-producing adenoma	168	67.4	23.8804	0	0	0	1	0.86	67.1		3.25	114	-0.1	8.8	0.76	29.22	28.55	21.91	0	0	1	1	1	2.34	137	0.7
64	0	Non-functioning adenoma	1	Gonadotropin-producing adenoma	156.1	47.3	19.4113	0	0	0	0	0.63	72	5.5	28.99	80	-1.3		1.15	13.28	11.29	13.95	0	0	0	0	0	13.91	104	-0.2
70	1	Non-functioning adenoma	1	Null cell adenoma	168	66.7	23.6324	0	1	0	0	0.77	76.3		1.71	108	-0.5	3.9	1.13	31.21	24.57	20.59	0	0	0	0	1	8.24	113	-0.3
58	0	Rathke's cyst	0	Not done	159.7	46.4	18.1932	0	0	0	0	0.59	79.6	5.5	26.11	101	-0.8	4.5	1.23	11.62	6.97	7.64	0	0	0	0	0
67	0	Non-functioning adenoma	1	Other	142.5	43.1	21.4569	0	0	0	0	0.68	65.4	5.5	1.31	81	-1.1	0	1.07	24.6	19.57	18.45	15	50	1	1	0	10.38	84	-0.9
63	0	Non-functioning adenoma	1	Null cell adenoma	155.4	63	26.0879	1	0	0	0	0.71	63.5	5.7	1.2	75	-1.6	3.7	0.88	25.25	29.89	21.25	0	0	0	0	0	0.79	50	-2.9
63	0	Non-functioning adenoma	1	Gonadotropin-producing adenoma	150.5	53.2	23.4876	0	1	1	0	0.62	73.6	8	6.88	51	-2.9	638.3	1.09	26.56	37.5	27.89	0	0	0	0	0	10.97	47	-3.1
51	0	Non-functioning adenoma	1	Gonadotropin-producing adenoma	153.4	47.2	20.0582	0	0	0	0	0.65	74.3	5.4	16.14	144	0.3	0	1.18	16.62	19.93	15.94	0	0	0	0	0	30.34	174	1.2
60	0	Non-functioning adenoma	1	Gonadotropin-producing adenoma	152.7	52	22.301	0	0	0	0	0.85	52.9	5.5	9.71	143	0.6	0	1.16	31.25	31.25	19.66	0	0	0	0	0	4.55	97	-0.8
43	1	Rathke's cyst	0	Not done	170.5	61.3	21.0868	0	0	0	0	0.88	75.8	5.3	13.52	156	-0.1	2.4	1.31	18.59	11.95	11.29	0	0	0	0	0
74	0	Non-functioning adenoma	1	Gonadotropin-producing adenoma	146.3	70.5	32.9382	1	1	1	0	0.64	67.9	6.1	15.57	112	0.6	5.9	1.1	22.02	11.24	11.68	0	0	0	0	0
68	0	Non-functioning adenoma	0	Not done	149	46.5	20.945	0	1	1	0	0.58	77.5	6.7	55.8	149	1.2	6	2.15	14.63	12.94	9.56	0	150	0	1	0
66	1	Non-functioning adenoma	1	Gonadotropin-producing adenoma	165	70.6	25.932	1	1	0	1	1.09	53	5.4	1.95	83	-1.5	2.2	0.97	24.57	28.56	28.89	0	0	0	0	1	0.86
54	1	Rathke's cyst	1	Rathke's cyst	174.2	76.4	25.1766	1	1	1	1	0.81	77.8	5.6	2.99	111	-1	3.9	0.51	17.87	15.53	13.66	10	0	1	1	1	0.86	73	-2.4
61	0	Non-functioning adenoma	0	Not done	154.8	49.9	21.3528	0	0	0	1	0.63	73	5.4	67.05	64	-2.3	3	1.2	36.52	28.23	32.47	0	0	1	0	0
42	1	Non-functioning adenoma	1	Other	174	94.6	29.9723	1	0	0	1	1	66.4	5.5	1.27	151	-0.3	3.1	1.23	33.56	29.08	23.38	0	0	0	1	1
48	1	Non-functioning adenoma	1	Gonadotropin-producing adenoma	173.4	72.8	24.2574	0	1	0	1	0.83	78.3	5.4	1.86	112	-1.2	4.8	0.98	26.32	29.61	21.82	0	0	0	0	0
53	0	Non-functioning adenoma	0	Not done	158.3	62.6	24.9812	0	0	0	1	0.57	84.9	5.7	14.32	86	-1.6	3.9	1.14	27.42	23.56	13.01	0	0	1	0	0
59	0	Non-functioning adenoma	1	Gonadotropin-producing adenoma	153	54.6	23.3244	0	0	0	0	0.74	61.8	5.3	18.93	112	-0.4	5.9	1.07	30.48	30.47	26.84	0	0	0	0	0	13.74	82	-1.4
66	1	Non-functioning adenoma	1	Gonadotropin-producing adenoma	165.6	61.6	22.4626	0	0	0	0	0.99	58.9	7.1	0.59	43	-3.2	3.3	0.64	25.17	26.28	17.34	0	0	1	1	1
56	1	Non-functioning adenoma	1	Gonadotropin-producing adenoma	175	80.9	26.4163	1	1	0	0	0.82	75.9	5.9	2.07	102	-1.3	17.3	1	22.93	35.79	21.82	0	0	0	0	0
76	1	Non-functioning adenoma	1	Null cell adenoma	152.8	65.6	26.8785	1	1	1	0	0.83	68.6	9.7	1.61	24	-3.1	4.3	1.03	18.75	20.55	14.42	0	0	1	0	1	2.45	21	-3.1
71	1	Non-functioning adenoma	1	Gonadotropin-producing adenoma	165.5	50.6	18.4737	0	1	1	1	1.2	46.8	6.3	42.34	85	-1.1	11.6	1.52	26	34.63	24.88	0	0	0	0	0
74	1	Non-functioning adenoma	1	Null cell adenoma	165	61.95	22.7548	0	0	0	0	0.85	67.4	5.8	21.87	102	-0.4	3.7	1.2	17.93	14.61	15.94	0	0	0	0	0	2.79	24	-3
49	1	Rathke's cyst	1	Rathke's cyst	180.5	79.25	24.3246	0	0	0	1	0.65	101.7	5.1	15.26	161	0.2	4.2	1.39	21.28	18.75	12.62	0	0	0	0	0
61	0	Non-functioning adenoma	0	Not done	165	49.2	18.0716	0	0	0	0	0.7	65.1	5.5	41.44	80	-1.5	4.9	1.02	13.5	11.81	10.18	0	0	0	0	0
45	0	Rathke's cyst	1	Rathke's cyst	165	64.65	23.7466	0	0	0	1	0.66	75.8	5.3	40.21	226	2	5.6	1.45	24.69	1.56	13.13	0	112.5	0	1	0
66	0	Non-functioning adenoma	1	Gonadotropin-producing adenoma	147.1	57.35	26.5038	1	0	0	0	0.74	59.9	5.8	7.5	95	-0.5	5.3	1.01	24	22	20	0	0	0	0	0	8.01	91	-0.7
25	0	Rathke's cyst	0	Not done	162	41.6	15.8512	0	0	0	0	0.53	114		14.9	123	-2.8		1.1	22.58	13.95	11.29	15	0	1	0	1
52	1	Non-functioning adenoma	1	Gonadotropin-producing adenoma	179	107	33.3947	1	1	0	1	0.77	83.1	5.7	16.27	205	1.3	4.8	1.09	18.39	14.42	15.15	0	0	0	0	0
55	0	Non-functioning adenoma	1	Null cell adenoma	141.5	44	21.9756	0	0	0	0	0.49	99.1	6	34.75	87	-1.5	8.8	1.04	17.19	25.63	15.63	0	0	0	0	0	9.16	59	-2.8
47	1	Non-functioning adenoma	1	Gonadotropin-producing adenoma	172	67.8	22.9178	0	0	0	1	0.85	76.8	5.4	3.66	89	-2	3.9	1.39	24.9	36.52	20.92	0	0	0	0	1
35	1	Non-functioning adenoma	1	Null cell adenoma	179	86.1	26.8718	1	0	0	1	0.97	72.3	5.4	3.23	194	0.4	2.3	1.1	23	30	24	0	0	1	0	0	5.49	102	-1.9
47	0	Non-functioning adenoma	0	Not done	157.3	54.3	21.9453	0	0	0	0	0.63	78.7	5.6	25.13	151	0.3		1.3	9.84	9.14	9.14	0	0	0	0	0
72	1	Non-functioning adenoma	0	Not done	170	69.4	24.0138	0	1	1	0	0.85	67.9	9.1	4.65	56	-2.1	6.6	1.02	21.56	21.88	19.07	0	0	0	0	0
71	1	Non-functioning adenoma	0	Not done	158	53.3	21.3507	0	1	0	1	0.68	87	5.7	25.52	84	-1.2	30.8	1.41	15.47	16.88	16.52	0	0	0	0	0
33	0	Rathke's cyst	1	Rathke's cyst	155.5	50	20.678	0	0	0	0	0.51	109.8	5.4	63.3	177	-0.3	5.3	1.18	10.32	10.93	8.63	0	0	0	0	0
72	0	Rathke's cyst	1	Rathke's cyst	151	53	23.2446	0	0	0	1	0.74	58.4	6.1	27.63	141	1.3	17.3	1.26	19.26	17.27	12.62	0	75	0	1	0
54	0	Non-functioning adenoma	1	Null cell adenoma	166	56.2	20.3948	0	0	0	0	0.7	67.4	5.5	4.64	92	-1.3		0.9	32.09	27.77	22.92	0	0	0	0	0	6.06	71	-2.2
40	0	Non-functioning adenoma	1	Null cell adenoma	168	58.5	20.727	0	0	0	1	0.58	90.3	5.5	34.64	148	-0.3	3.2	1.16	24.38	29.07	26.56	0	0	0	0	0
47	1	Non-functioning adenoma	0	Not done	168	74	26.2188	1	0	0	0	0.88	73.9	5.8	47.74	230	1.6	12.3	1.5	6.31	4.65	2	0	0	0	0	0
77	0	Rathke's cyst	0	Not done	149	46.1	20.7648	0	0	0	0	0.52	84.3	6	31.55	59	-1.5	9.8	1.28	17.5	10.63	10.94	0	0	0	0	0
40	0	Non-functioning adenoma	1	Null cell adenoma	155	57.5	23.9334	0	0	0	0	0.68	75.8	5.7	13.59	91	-2.3		1.13	41.52	38.5	32.48	0	0	0	0	1	18.13	67	-3.3
67	0	Non-functioning adenoma	1	Gonadotropin-producing adenoma	152	44.95	19.4555	0	0	0	1	0.79	55.5	5.7	0.73	43	-3.1	20	0.68	25	25	27	10	0	1	1	0	0.39	41	-3.2
71	1	Non-functioning adenoma	1	Gonadotropin-producing adenoma	161.5	76.5	29.3303	1	1	0	1	0.93	61.8	6.2	3.4	62	-2	2.8	1.06	30	31.88	21.56	0	0	0	0	1
73	0	Non-functioning adenoma	1	Gonadotropin-producing adenoma	143	45.5	22.2505	0	0	0	0	0.72	59.9	5.9	12.23	57	-1.8	3.7	0.84	16	22	20	0	0	0	0	0	16.39	92	-0.1
61	0	Non-functioning adenoma	0	Not done	162	51.2	19.5092	0	1	0	0	0.58	80	5.6	52.74	109	-0.4	0	1.18	3.98	4.65	3.98	0	0	0	0	0
44	0	Non-functioning adenoma	0	Not done	164	53.9	20.0402	0	0	0	0	0.48	108	5.4	61.29	120	-0.8	20.5	1.11	2	2	2	0	0	0	0	0
43	0	Non-functioning adenoma	0	Not done	162	61.9	23.5863	0	1	0	0	0.53	97.6	5.8	74.7	225	1.8	7.6	1.35	3	3	3	0	0	0	0	0
78	1	Non-functioning adenoma	1	Null cell adenoma	159.5	71.35	28.0461	1	1	0	1	0.88	63.9	6.1	13.67	49	-1.9	83.7	1.28	19.92	16.6	14.61	0	0	0	0	0	6.66	20	-3.2
56	1	Non-functioning adenoma	1	Null cell adenoma	170.5	76.4	26.2812	1	1	0	0	0.77	81.3	5.5	0.61	82	-2	5	0.83	32.21	19.92	23.24	0	0	1	1	1	3.21	64	-2.8
57	1	Non-functioning adenoma	1	Gonadotropin-producing adenoma	168.5	66.25	23.3338	0	0	0	1	1.02	59.5	5.7	1.89	41	-4		1.06	29.88	29.88	19.26	0	0	0	0	0	1.7	129	-0.4
66	1	Non-functioning adenoma	1	Other	173.7	74.3	24.6257	0	1	0	1	1.16	49.6	6.1	1.2	76	-1.8	13.3	1.05	17	14	17	20	50	1	1	1
58	1	Rathke's cyst	1	Rathke's cyst	168	71.35	25.2799	1	0	0	1	0.8	77.2		5.35	90	-1.6	2.6	1.1	21.1	11.43	14.78	0	0	0	0	0	3.17	79	-2
66	0	Non-functioning adenoma	1	Null cell adenoma	149.5	51.2	22.908	0	0	0	0	0.68	65.7	6	12.29	59	-2.2	4	1.05	32.87	39.18	29.22	0	0	0	0	0	9.1	62	-2
66	1	Non-functioning adenoma	1	Gonadotropin-producing adenoma	167.9	67.1	23.8024	0	0	0	1	0.71	84.8	7.4	2.63	36	-3.6	2	1.3	14.34	17	15.41	15	0	0	0	1	5.28	42	-3.2
71	0	Rathke's cyst	1	Rathke's cyst	158	58.5	23.4337	0	1	1	0	0.55	81.1	6.7	2.08	112	0.4	60.8	0.7	15.27	23.57	16.27	15	25	0	1	0	1.4	114	0.5
36	1	Non-functioning adenoma	1	Gonadotropin-producing adenoma	161	52.5	20.2538	0	0	0	0	0.79	89.8	5.4	6.17	81	-2.6	2.5	0.82	21.88	25.31	18.44	0	0	0	0	0
51	0	Non-functioning adenoma	1	Null cell adenoma	148.5	58.05	26.3238	1	1	0	0	0.62	78.3	5.8	2.34	80	-1.9	9.2	1.13	22.25	28.89	21.91	10	0	0	0	0	4.71	88	-1.6
47	0	Non-functioning adenoma	1	Gonadotropin-producing adenoma	165.5	61.1	22.3072	0	0	0	0	0.67	73.6	5.2	14.95	80	-2.1	0	1.07	31.88	26.25	20	0	0	0	0	0	9.26	85	-1.9
52	0	Non-functioning adenoma	1	Gonadotropin-producing adenoma	167.7	65.9	23.4325	0	0	0	0	0.64	75.2	5.9	6.08	53	-3.3	2.4	1.38	27.77	23.08	19.47	0	0	0	0	0
47	1	Non-functioning adenoma	0	Not done	169.4	66.1	23.0343	0	0	0	0	0.88	73.9	5.6	46.05	139	-0.4	2	1.05	18.75	18.08	15.74	0	0	0	0	1
81	0	Non-functioning adenoma	0	Not done	151.2	59.35	25.9607	1	1	1	0	0.54	79.7	6.9	34.39	93	0		1.06	3.44	3.44	5.31	0	0	0	0	0
82	1	Non-functioning adenoma	0	Not done	161.5	70.4	26.9915	1	1	0	0	0.93	59.3	6.7	1.33	36	-2.5	22.5	1.34	20.92	23.24	17.6	0	0	0	0	1
44	1	Non-functioning adenoma	0	Not done	166.7	72.8	26.1975	1	1	1	1	0.83	80.3	7.7	57.05	137	-0.6	24.5	1.25	4.65	4.32	4.65	0	0	0	0	0
72	1	Non-functioning adenoma	1	Null cell adenoma	159.1	66.2	26.1528	1	1	0	1	0.84	68.8	5.6	0.35	42	-2.7	25.2	0.66	26.25	30.94	20	0	0	1	1	1	0.03	58	-1.9
25	0	Non-functioning adenoma	0	Not done	143.5	41.15	19.9832	0	0	0	0	0.55	109.5	5.3	44.08	181	-1	3.8	1	20.94	10	9.69	0	0	0	0	0
55	1	Rathke's cyst	0	Not done	171.9	72.1	24.3996	0	1	0	0	1.06	57.6	5.7	18.45	181	0.9		1.52	17.5	18.13	16.25	0	0	0	0	0
28	1	Non-functioning adenoma	1	Gonadotropin-producing adenoma	180.8	78	23.8615	0	0	0	0	0.84	90.2	5.3	3.86	106	-2.2	2.4	1.09	28.75	36.25	30.31	0	0	0	0	0	0.72	54	-3.8
41	0	Non-functioning adenoma	1	Other	168.8	52.9	18.5657	0	0	0	0	0.53	98.9	5.8	15.39	169	0.4		1.22	27.23	25.92	22.91	0	0	0	0	1	3.78	73	-2.9
30	0	Rathke's cyst	0	Not done	159	49	19.3821	0	0	0	1	0.6	94.5		54.4	168	-0.8		1.23	11.18	12.26	11.55	0	0	0	0	0
28	0	Non-functioning adenoma	0	Not done	158.1	72.7	29.0851	1	0	0	1	0.58	100	5.5	9.46	124	-2.5	4	1.06	5.31	6.75	3.65	0	0	0	0	0
55	1	Non-functioning adenoma	1	Gonadotropin-producing adenoma	160.5	60.3	23.4082	0	1	0	1	0.9	68.9	6.1	17.42	146	0	13	1.21	21.79	22.86	16.07	0	0	0	0	1	2.84	71	-2.5
73	1	Non-functioning adenoma	0	Not done	176	75.5	24.3737	0	0	0	1	0.78	74.3	6.2	23.64	128	0.3	3.1	1.05	14.07	16.59	11.88	0	0	0	0	1
32	0	Non-functioning adenoma	1	Other	158.5	56.6	22.5298	0	0	0	0	0.51	110.8	5.9	2.1	124	-2		0.82	37.13	37.69	26.44	0	0	0	0	1	0.63	82	-3.5
51	0	Non-functioning adenoma	1	Null cell adenoma	168	71.1	25.1913	1	1	0	1	0.74	64.5	6.1	1.09	66	-2.6	40.8	0.45	26	24	31	15	0	0	0	1	2.09	91	-1.4
68	1	Non-functioning adenoma	1	Gonadotropin-producing adenoma	162.5	61.5	23.2899	0	0	0	1	0.89	65.7	4.9	3.85	66	-2	8.9	0.64	27.81	26.56	18.75	0	0	1	1	1	15.14	60	-2.2
71	0	Non-functioning adenoma	1	Null cell adenoma	157.8	53.9	21.6459	0	1	0	0	0.67	65.4	6	47.15	95	-0.2	4.4	1.18	18.93	19.26	17.6	0	0	0	0	0
68	0	Rathke's cyst	0	Not done	161.4	48.2	18.5029	0	1	0	0	0.59	76.1	5.6	46.58	71	-1.4	6.1	1.2	8.63	5.98	7.97	0	0	0	0	0
50	1	Non-functioning adenoma	1	Null cell adenoma	173.5	92.95	30.8781	1	1	1	1	1.02	61.8	6.5	0.32	47	-3.9	2.6	0.69	22.91	20.25	18.93	10	25	1	1	1	1.43	66	-2.9
73	0	Non-functioning adenoma	0	Not done	153.4	44.7	18.9958	0	1	0	0	0.77	55.7	5.9	58	103	0.2	14.6	1.31	38.75	32.24	32.81	0	0	0	0	0
46	0	Rathke's cyst	1	Rathke's cyst	160.4	64.25	24.9726	0	0	0	0	0.64	77.9		17.14	128	-0.4		1.26	9.3	10.63	9.96	0	0	0	0	0	30.95	141	0
77	1	Non-functioning adenoma	0	Not done	158.2	61.75	24.6731	0	1	1	1	0.79	72.2	6.4	17.74	109	0.1	51.6	1.09	17.58	12.31	9.14	0	0	0	0	0
49	1	Non-functioning adenoma	1	Null cell adenoma	171.5	80.7	27.4375	1	0	0	0	0.84	76.8	5.6	0.18	55	-3.5		0.84	29.22	24.57	25.91	10	0	1	1	1	0.03	66	-2.9
70	0	Rathke's cyst	1	Rathke's cyst	152	48.7	21.0786	0	0	0	0	0.8	54.1	5.9	3.22	66	-1.5	2	1.41	13.75	9.06	8.13	0	0	0	0	0	5.39	75	-1
82	1	Non-functioning adenoma	0	Not done	169.3	68	23.7244	0	0	0	1	1.02	53.6	5.7	2.53	73	-1.1	78.4	1.22	17.17	17.17	13.08	0	0	0	0	1
68	0	Non-functioning adenoma	1	Null cell adenoma	153.4	59.6	25.3277	1	1	0	1	0.68	65.1	5.8	21.47	101	-0.2	4.3	1.37	15.27	13.28	13.61	0	0	0	0	0
69	1	Non-functioning adenoma	1	Gonadotropin-producing adenoma	169.6	78.5	27.2909	1	1	1	1	0.7	85	7.4	24.45	91	-1	332.7	1.12	18.33	25.98	15.15	0	0	0	0	0
32	1	Non-functioning adenoma	1	Gonadotropin-producing adenoma	170.3	72.45	24.981	0	0	0	0	0.8	91.6	5.4	3.33	116	-1.7	2.8	1.09	31.56	32.5	26.88	0	0	0	0	0
62	0	Non-functioning adenoma	1	Gonadotropin-producing adenoma	155.6	56.2	23.2122	0	1	0	1	0.61	75.3	5.9	11.93	82	-1.3	4.9	1.07	17.93	14.61	13.95	0	0	0	0	0	12.54	65	-2.1
54	1	Non-functioning adenoma	0	Not done	168.7	78.3	27.5126	1	1	0	1	0.73	87.1	6.1	17.32	223	1.7	3.8	1.4	18.14	17.81	14.38	0	0	0	0	0
